# Supplementary material for: Quantification of Zonisamide in Dried Blood Spots and Dried Plasma Spots by UPLC–MS/MS: Application to Clinical Practice
Source: Molecules. 2022 Jul 31;27(15):4899. doi: 10.3390/molecules27154899 (PMC9369825; doi:10.3390/molecules27154899)
Supplement: Supplementary file 1 [file molecules-27-04899-s001.zip]

Archive with 1 entries (1 files):
- molecules-1813030-supplementary.pdf
